# Supplementary material for: Sex-Specific Associations Between Dynapenia and Risk of Atherosclerotic Cardiovascular Disease: A Machine-Learning-Based Approach
Source: J Pers Med. 2025 Feb 25;15(3):83. doi: 10.3390/jpm15030083 (PMC11942907; doi:10.3390/jpm15030083)
Supplement: Supplementary file 1 [file jpm-15-00083-s001.zip]

Archive with 1 entries (1 files):
- jpm-3446382-supplementary.pdf
